# Supplementary material for: Fructooligosaccharide Reduces Weanling Pig Diarrhea in Conjunction with Improving Intestinal Antioxidase Activity and Tight Junction Protein Expression
Source: Nutrients. 2022 Jan 25;14(3):512. doi: 10.3390/nu14030512 (PMC8838560; doi:10.3390/nu14030512)
Supplement: Supplementary file 1 [file nutrients-14-00512-s001.zip]

Archive with 1 entries (1 files):
- nutrients-1570159-supplementary.pdf
